# Supplementary material for: Discussing Personalized Prognosis Empowers Patients with Amyotrophic Lateral Sclerosis to Regain Control over Their Future: A Qualitative Study
Source: Brain Sci. 2021 Nov 30;11(12):1597. doi: 10.3390/brainsci11121597 (PMC8699408; doi:10.3390/brainsci11121597)
Supplement: Supplementary file 1 [file brainsci-11-01597-s001.zip]

Archive with 1 entries (1 files):
- brainsci-1448670-supplementary.pdf
